# Supplementary material for: Impact of Short- and Long-Term Exposure to Engineered Wood (Plywood and Particle Board) on Immune and Oxidative Biomarkers: A C57BL/6 Mouse Model Study
Source: Polymers (Basel). 2025 Jun 27;17(13):1794. doi: 10.3390/polym17131794 (PMC12252340; doi:10.3390/polym17131794)
Supplement: Supplementary file 1 [file polymers-17-01794-s001.zip]

Archive with 1 entries (1 files):
- polymers-3711697-supplementary.pdf
